# Supplementary material for: Myc is required for β-catenin-mediated mammary stem cell amplification and tumorigenesis
Source: Mol Cancer. 2013 Oct 30;12:132. doi: 10.1186/1476-4598-12-132 (PMC4176121; doi:10.1186/1476-4598-12-132)
Supplement: Additional file 6: Table S2 — GO analysis of the genes downregulated in Myc-deficient basal cells and upregulated in K5ΔNβcat hyperplasia. [file 1476-4598-12-132-S6.xls]

## Sheet: Genes
Table S2, Part I. Genes downregulated in Myc-deficient basal cells and upregulated in K5DNbcat hyperplasia
Setprobe number	Gene symbol	Gene name
1415822_at	Scd2	stearoyl-Coenzyme A desaturase 2
1415945_at	Mcm5 *	minichromosome maintenance deficient 5, cell division cycle 46 (S. cerevisiae)
1415949_at	Cpe *	carboxypeptidase E /// similar to carboxypeptidase E
1416076_at	Ccnb1 *	cyclin B1 /// cyclin B1, related sequence 1 /// predicted gene, EG434175 /// pre
1416239_at	Ass1 *	argininosuccinate synthetase 1
1416258_at	Tk1	thymidine kinase 1
1416376_at	Tmem97	transmembrane protein 97
1416605_at	Nola2	nucleolar protein family A, member 2
1416606_s_at	Nola2	nucleolar protein family A, member 2
1417299_at	Nek2 *	NIMA (never in mitosis gene a)-related expressed kinase 2
1417300_at	Smpdl3b *	sphingomyelin phosphodiesterase, acid-like 3B
1417346_at	Pycard	PYD and CARD domain containing
1417450_a_at	Tacc3 *	transforming, acidic coiled-coil containing protein 3
1417457_at	Cks2 *	CDC28 protein kinase regulatory subunit 2 /// similar to Cyclin-dependent kinase
1417458_s_at	Cks2 *	CDC28 protein kinase regulatory subunit 2 /// similar to Cyclin-dependent kinase
1418035_a_at	Prim2 *	DNA primase, p58 subunit
1418478_at	Lmo1	LIM domain only 1
1419474_a_at	Ehf	ets homologous factor
1419513_a_at	Ect2 *	ect2 oncogene
1419838_s_at	Plk4 *	polo-like kinase 4 (Drosophila)
1420028_s_at	Mcm3 *	LOC100045677 /// Mcm3
1421546_a_at	Racgap1	Rac GTPase-activating protein 1
1422460_at	Mad2l1 *	MAD2 (mitotic arrest deficient, homolog)-like 1 (yeast)
1422814_at	Aspm *	asp (abnormal spindle)-like, microcephaly associated (Drosophila)
1423092_at	Incenp	inner centromere protein
1423122_at	Avpi1	arginine vasopressin-induced 1
1423774_a_at	Prc1	protein regulator of cytokinesis 1
1423775_s_at	Prc1	protein regulator of cytokinesis 1
1423877_at	Chaf1b *	chromatin assembly factor 1, subunit B (p60)
1424321_at	Rfc4 *	replication factor C (activator 1) 4
1424629_at	Brca1	breast cancer 1
1424649_a_at	Tspan8	tetraspanin 8
1425179_at	Shmt1	serine hydroxymethyltransferase 1 (soluble)
1425796_a_at	Fgfr3	fibroblast growth factor receptor 3
1426580_at	Plk4 *	polo-like kinase 4 (Drosophila)
1428485_at	Car12 *	carbonic anyhydrase 12
1428701_at	Pvrl4	poliovirus receptor-related 4
1429171_a_at	Ncapg *	on-SMC condensin I complex, subunit G
1429270_a_at	Syce2	synaptonemal complex central element protein 2
1429295_s_at	Trip13 *	thyroid hormone receptor interactor 13
1431087_at	Spc24 *	SPC24, NDC80 kinetochore complex component, homolog (S. cerevisiae)
1431206_at	5730601F06Rik	RIKEN cDNA 5730601F06 gene
1433543_at	Anln *	anillin, actin binding protein
1433856_at	Hisppd1	histidine acid phosphatase domain containing 1
1434079_s_at	Mcm2 *	minichromosome maintenance deficient 2 mitotin (S. cerevisiae)
1434437_x_at	Rrm2 *	ribonucleotide reductase M2
1434695_at	Dtl *	denticleless homolog (Drosophila)
1434748_at	Ckap2 *	cytoskeleton associated protein 2
1434767_at	C79407 *	expressed sequence C79407
1435005_at	Cenpe *	centromere protein E
1435175_at	BC034090	cDNA sequence BC034090
1435338_at	Cdk6 *	cyclin-dependent kinase 6
1435856_x_at	Smarcb1	SWI/SNF related, matrix associated, actin dependent regulator of chromatin, subf
1436454_x_at	Fen1 *	flap structure specific endonuclease 1
1437251_at	Cdca2 *	cell division cycle associated 2
1437716_x_at	Kif22	kinesin family member 22
1438009_at	Hist1h2ab /// …	histone cluster 1, H2ab /// histone cluster 1, H2ac /// histone cluster 1, H2ad
1438172_x_at	Exod1	exonuclease domain containing 1
1438434_at	Arhgap11a	Rho GTPase activating protein 11A
1439269_x_at	Mcm7 *	minichromosome maintenance deficient 7 (S. cerevisiae)
1439377_x_at	Cdc20 *	cell division cycle 20 homolog (S. cerevisiae)
1439562_at	F730047E07Rik	RIKEN cDNA F730047E07 gene
1443396_at	EG545792 /// Smndc1	predicted gene, EG545792 /// survival motor neuron domain containing 1
1444139_at	Ddit4l	DNA-damage-inducible transcript 4-like
1447837_x_at	Polh	polymerase (DNA directed), eta (RAD 30 related)
1448619_at	Dhcr7	7-dehydrocholesterol reductase
1448626_at	Cdk5rap1	CDK5 regulatory subunit associated protein 1
1448627_s_at	Pbk *	PDZ binding kinase
1448635_at	Smc2 *	structural maintenance of chromosomes 2
1448777_at	Mcm2 *	minichromosome maintenance deficient 2 mitotin (S. cerevisiae)
1449061_a_at	Prim1	DNA primase, p49 subunit
1449705_x_at	Mcm3 *	similar to DNA replication licensing factor MCM3 (DNA polymerase alpha holoenzym
1450047_at	Hs6st2	heparan sulfate 6-O-sulfotransferase 2
1450842_a_at	Cenpa *	centromere protein A
1450920_at	Ccnb2 *	cyclin B2
1451128_s_at	Kif22	kinesin family member 22
1451246_s_at	Aurkb *	aurora kinase B
1452315_at	Kif11 *	kinesin family member 11
1452325_at	Trp73	transformation related protein 73
1452732_at	Asprv1	aspartic peptidase, retroviral-like 1
1452954_at	Ube2c	ubiquitin-conjugating enzyme E2C
1452974_at	Nol8	nucleolar protein 8
1453226_at	3000004C01Rik	RIKEN cDNA 3000004C01 gene
1453988_a_at	Ide	insulin degrading enzyme
1454694_a_at	Top2a	topoisomerase (DNA) II alpha
1454904_at	Mtm1	X-linked myotubular myopathy gene 1
1455287_at	Cdk6 *	cyclin-dependent kinase 6
1455872_at	Fam167a	family with sequence similarity 167, member A
1455990_at	Kif23 *	kinesin family member 23
1457174_at	AU015680	expressed sequence AU015680
1457254_x_at	6330442E10Rik	RIKEN cDNA 6330442E10 gene
1460403_at	Psip1	PC4 and SFRS1 interacting protein 1
* Genes with increased expression in human basal-type tumors (26).

## Sheet: GO analysis
Table S2, Part II.
GO analysis of the genes downregulated in Myc-deficient basal cells and upregulated in K5DNbcat hyperplasia
Category	Term	Count	%	PValue
GOTERM_BP_ALL	cell cycle	28	36.36	7.62e-20
GOTERM_BP_ALL	cell division	20	25.97	5.60e-17
GOTERM_BP_ALL	cell cycle process	21	27.27	1.61e-15
GOTERM_BP_ALL	M phase	18	23.38	1.7e-14
GOTERM_BP_ALL	cell cycle phase	18	23.38	2.71e-13
GOTERM_BP_ALL	DNA replication	13	16.88	5.90e-12
GOTERM_BP_ALL	mitosis	14	18.18	6.46e-12
GOTERM_BP_ALL	nuclear division	14	18.18	6.46e-12
GOTERM_BP_ALL	M phase of mitotic cell cycle	14	18.18	8.92e-12
GOTERM_BP_ALL	organelle fission	14	18.18	8.92e-12
GOTERM_BP_ALL	mitotic cell cycle	14	18.18	2.40e-10
GOTERM_BP_ALL	DNA metabolic process	16	20.78	1.25e-9
GOTERM_BP_ALL	organelle organization	23	29.87	2.52e-9
GOTERM_BP_ALL	DNA-dependent DNA replication	6	7.79	8.73e-7
GOTERM_BP_ALL	cellular component organization	25	32.47	3.77e-6
GOTERM_BP_ALL	cytokinesis	5	6.49	1.65e-5
GOTERM_BP_ALL	DNA replication initiation	4	5.19	2.46e-5
GOTERM_BP_ALL	cellular process	57	74.02	4.53e-5
GOTERM_BP_ALL	chromosome segregation	5	6.49	3.78e-4
GOTERM_BP_ALL	DNA packaging	5	6.49	8.74e-4
GOTERM_BP_ALL	microtubule-based process	6	7.79	0.0023
GOTERM_BP_ALL	chromosome organization	8	10.39	0.0025
GOTERM_BP_ALL	response to DNA damage stimulus	7	9.09	0.0030
GOTERM_BP_ALL	maintenance of location in cell	3	3.9	0.0084
GOTERM_BP_ALL	microtubule-based movement	4	5.19	0.0087
